# Supplementary material for: Carbene Addition Isomers of C70 formed in the Flame of Low-Pressure Combustion
Source: Nanomaterials (Basel). 2022 Sep 6;12(18):3087. doi: 10.3390/nano12183087 (PMC9503469; doi:10.3390/nano12183087)
Supplement: Supplementary file 1 [file nanomaterials-12-03087-s001.zip]

Archive with 1 entries (1 files):
- nanomaterials-1890964-supplementary.pdf
